# Supplementary material for: Pretreatment predictors of adjuvant chemoradiation in patients receiving transoral robotic surgery for squamous cell carcinoma of the oropharynx: a case control study
Source: Cancers Head Neck. 2016 Jul 4;1:7. doi: 10.1186/s41199-016-0008-7 (PMC6460847; doi:10.1186/s41199-016-0008-7)
Supplement: Supplementary file 1 — Database of TORS patients used for analysis. (XLSX 34 kb) [file 41199_2016_8_MOESM1_ESM.xlsx]

## Sheet: Sheet1
Date of TORS	Last Name	First Name	MRN	Date of Birth	Age	Sex	Race	Ethnicity	Attending Surgeon	Tumor Location	Date of Diagnosis	Smoking Status	Smoking Pack-Years	HPV Status	p16 Status	Clinical T Stage	Clinical N Stage	Clinical M Stage	Clinical Stage	Date of Imaging	Time from Imaging to TORS	Imaging Modality	Tumor Size on Imaging	Tumor Depth on Imaging	Positive Lymph Node on CT	Node Necrosis on Imaging	ECE on Imaging	Long Axis Lymph Node Size	Short Axis Lymph Node Size	Pathologic T Stage	Pathologic N Stage	Pathologic M Stage	Pathologic Stage	Pathologic Tumor Size	Pathologic Tumor Depth	Surgical Margins	Distance from Tumor to Margin	Lymph Vascular Space Invasion	Perineural Invasion	Neck Dissection	Positive Lymph Nodes	Total Nodes Removed	Size of Largest Lymph Node	ECE	Size of ECE	ECE Lewis Grade	Extent of ECE Beyond Capsule	Adjuvant Therapy	Radiation Therapy
						1=M 2=F	1=white, 2=black, 3=Asian, 4=other, .=N/A	1=non-Hispanic, 2=Hispanic	1=Judson 2=Yarbrough	1=Tonsil, 2=BoT, 3=SoftPalate, 4=PharynxWall		1=Y, 2=N		1=positive, 2=negative,	1=positive, 2=negative,	0 = Tx, 1=T1, 2=T2, 3=T3, 4=T4a, 5=T4b	0=N0, 1=N1, 2=N2a, 3=N2b, 4=N2c, 5=N3	0=M0, 1=M1	1=I, 2=II, 3=III, 4=IVA, 5=IVB, 6=IVC		days	1=CT, 2=PET, 3=CTPET, 4=MR	cm	cm	1=positive, 2=negative	1=yes, 2=no	1=yes, 2=no	cm	cm	1=T1, 2=T2, 3=T3, 4=T4a, 5=T4b	0=N0, 1=N1, 2=N2a, 3=N2b, 4=N2c, 5=N3	0=M0, 1=M1	1=I, 2=II, 3=III, 4=IVA, 5=IVB, 6=IVC	cm	cm	1=positive 2=negative	mm	1=Y, 2=N	1=Y, 2=N	1=Y, 2=N			cm	1=Y, 2=N	mm	Lewis Grade	mm	1=CRT, 2=RT, 3=chemo, 4=none	1=Y, 2=N
2010-10-06	redacted	redacted	redacted	redacted	60	2	1	1	1	2	2010-09-07	1	15	N/A	N/A	2	1	0	3	2010-09-23	13	3	1.6	0.8	1	2	2	1.6	.	2	0	0	2	1	0.4	2	3	2	2	1	0	30	.	2	.	.	.	4	2
2011-02-11	redacted	redacted	redacted	redacted	50	1	2	.	1	2	2011-01-18	2	0	N/A	1	2	1	0	3	2011-02-01	10	1	.	.	1	2	2	1.8	.	1	0	0	1	1	0.9	2	2	2	1	1	0	38	.	2	.	.	.	4	2
2011-05-24	redacted	redacted	redacted	redacted	51	2	1	1	1	2	2011-05-03	1	70	N/A	2	1	1	0	3	2011-04-02	52	3	1.5	1.5	1	1	2	1.8	0.9	1	3	0	4	0.4	0.2	2	5	.	.	1	3	40	1.2	1	6	3	3	1	1
2012-03-22	redacted	redacted	redacted	redacted	62	1	1	1	1	1	2012-02-28	1	40	1	1	2	1	0	3	2012-03-01	21	3	2.2	2	1	2	2	2.9	1.8	2	3	0	4	2	1	2	1	2	2	1	4	47	3.5	1	2	3	2.1	1	1
2012-07-13	redacted	redacted	redacted	redacted	49	1	1	1	1	1	2012-06-19	1	10	1	1	1	1	0	3	2012-06-04	39	3	2.3	1.7	1	1	2	2.2	1.1	2	1	0	3	2.5	1.6	2	3	1	.	1	1	45	2.5	2	.	1	.	2	1
2012-07-31	redacted	redacted	redacted	redacted	55	2	2	2	1	1	2012-07-03	1	34	1	1	2	0	0	2	2012-06-28	33	1	2.5	1.7	2	2	2	.	.	3	0	0	3	N/A	N/A	2	5	2	2	2	.	.	.	.	.	.	.	2	1
2012-09-13	redacted	redacted	redacted	redacted	70	1	1	1	1	2	2012-08-22	2	0	1	1	2	3	0	4	2012-08-08	36	2	4.8	1.7	1	1	1	5	2.7	1	3	0	4	1.5	0.8	2	6	1	2	1	1	9	5.2	1	2	2	0.5	1	1
2012-10-08	redacted	redacted	redacted	redacted	65	1	1	1	1	2	2012-09-20	1	40	N/A	N/A	2	0	0	2	2012-10-01	7	1	.	.	2	2	2	.	.	2	0	0	2	3.2	1.2	1	.	2	2	1	0	28	.	2	.	.	.	2	1
2012-12-20	redacted	redacted	redacted	redacted	52	1	1	1	1	2	2012-12-17	1	1.6	1	1	2	2	0	4	N/A	N/A	2	1.3	1	1	1	1	3.5	2.5	2	2	0	4	2.2	0.6	2	0.5	1	2	1	1	38	4	1	.	3	5	1	1
2012-12-21	redacted	redacted	redacted	redacted	60	2	1	1	1	1	2012-12-12	2	0	1	1	2	2	0	4	2012-11-28	23	3	1.5	1.4	1	1	1	3	2.2	2	3	0	4	2.3	1.3	2	3.2	2	2	1	4	62	3.5	1	.	2	.	1	1
2013-04-04	redacted	redacted	redacted	redacted	62	1	1	1	1	2	2013-03-13	1	3	1	1	1	3	0	4	2013-03-13	22	2	0.7	0.7	1	2	2	3	2.2	1	3	0	4	1.8	N/A	2	2	.	.	1	2	38	3.2	1	5	3	3	1	1
2013-04-04	redacted	redacted	redacted	redacted	54	1	.	1	1	1	2013-01-25	2	0	1	1	3	0	0	3	2013-03-19	16	3	.	.	2	2	2	.	.	3	0	0	3	4	N/A	2	18	2	2	2	.	.	.	.	.	.	.	.	N/A
2013-05-24	redacted	redacted	redacted	redacted	55	1	1	1	1	1	2013-05-10	2	0	1	1	1	1	0	3	2013-04-18	36	3	1.7	1.1	1	1	2	2.5	1.4	2	3	0	4	3	1.3	2	2	1	2	1	3	22	2.8	1	1	2	0.6	2	1
2013-06-17	redacted	redacted	redacted	redacted	73	1	1	1	2	2	2013-04-12	1	129	1	1	0	3	0	4	2013-04-15	63	1	.	.	1	1	1	2.7	2	1	3	0	4	2.2	N/A	2	1	.	.	2	.	.	.	.	.	.	.	1	1
2013-06-20	redacted	redacted	redacted	redacted	62	1	1	1	1	2	2013-06-11	1	43	1	1	0	3	0	4	2013-05-16	35	2	.	.	1	1	1	3.8	2.6	2	5	0	5	N/A	N/A	1	.	2	1	1	3	22	5.2	1	0.6	2	0.9	1	1
2013-06-25	redacted	redacted	redacted	redacted	54	2	1	1	1	1	2013-05-30	1	6.25	1	1	3	0	0	3	2013-05-23	33	3	4	2.6	2	2	2	.	.	3	0	0	3	4	2.5	2	2	2	1	2	.	.	.	.	.	.	.	2	1
2013-07-08	redacted	redacted	redacted	redacted	59	1	1	1	2	1	2013-06-14	1	15	1	1	2	1	0	3	2013-06-04	34	3	1.9	1.5	1	1	1	3.8	2.4	2	1	0	3	2.2	1.1	2	5	1	2	2	.	.	.	.	.	.	.	1	1
2013-09-20	redacted	redacted	redacted	redacted	58	1	1	1	2	2	2013-08-22	1	10	1	1	2	1	0	3	2013-07-26	56	3	2.7	2.3	1	1	2	1.9	1	3	3	0	4	5.2	1.9	1	.	2	1	1	2	29	1.7	2	.	1	.	1	1
2013-09-24	redacted	redacted	redacted	redacted	65	2	1	1	2	1	2013-09-11	1	100	1	1	1	3	0	4	2013-08-27	28	1	.	.	1	1	2	2.1	1.2	1	3	0	4	1	1	2	3	2	1	1	2	21	3	1	10	4	1.5	1	1
2013-09-24	redacted	redacted	redacted	redacted	54	2	1	1	2	1	2013-08-27	2	0	1	1	N/A	N/A	N/A	N/A	2013-09-10	14	1	.	.	2	2	2	.	.	1	0	0	1	1.8	0.5	1	.	2	2	1	0	60	.	2	.	.	.	4	2
2013-10-07	redacted	redacted	redacted	redacted	48	1	1	1	1	1	2013-09-01	2	0	1	1	1	3	0	4	2013-09-19	18	2	.	.	1	2	1	3.9	2.1	1	3	0	4	2	1.5	2	7	.	.	1	5	32	4	1	1	2	0.5	1	1
2013-10-21	redacted	redacted	redacted	redacted	57	1	1	1	1	1	2013-09-17	1	1.5	1	1	2	3	0	4	2013-09-10	41	3	1.9	1.3	1	1	2	3.2	1.5	2	3	0	4	3	1.9	2	2	2	2	1	4	31	3.9	1	1	2	0.5	1	1
2013-10-29	redacted	redacted	redacted	redacted	74	1	1	1	1	1	2013-09-16	2	0	1	1	1	0	0	1	2013-09-18	41	3	2.2	1.6	2	2	2	.	.	2	0	0	2	2.2	2.1	2	3	2	2	1	0	15	.	2	.	.	.	4	2
2013-11-19	redacted	redacted	redacted	redacted	69	2	1	1	1	2	2013-10-08	1	20	N/A	N/A	1	0	0	1	2013-10-24	26	4	.	.	2	2	2	.	.	1	0	0	1	1.5	0.5	2	2.4	2	2	1	0	9	.	2	.	.	.	4	2
2014-01-06	redacted	redacted	redacted	redacted	63	1	1	1	1	2	2013-12-05	1	12	1	1	2	2	0	4	2013-09-17	111	3	2.8	1.5	1	1	1	3.3	2.7	2	2	0	4	2.2	1	2	3	1	2	1	1	31	4	1	9	3	3	1	1
2014-01-06	redacted	redacted	redacted	redacted	59	1	1	1	1	1	2013-11-22	1	40	2	2	2	1	0	3	2013-11-22	45	1	2.3	1.7	1	2	2	0.8	.	1	0	0	1	2	2	2	5	2	2	1	0	15	.	2	.	.	.	4	2
2014-02-19	redacted	redacted	redacted	redacted	64	1	1	1	2	3	2014-02-06	1	50	N/A	2	2	0	0	2	2014-02-06	13	3	2.8	0.5	2	2	2	.	.	2	0	0	2	1.8	0.5	2	8	1	1	1	0	19	.	2	.	.	.	4	2
2014-03-18	redacted	redacted	redacted	redacted	78	2	1	1	1	2	2014-02-07	1	52	1	1	2	4	0	4	2014-01-17	60	3	2.6	1.9	1	2	1	3	2.4	2	4	0	4	1.6	1.3	2	7	2	2	1	3	87	3.4	2	.	1	.	2	1
2014-03-21	redacted	redacted	redacted	redacted	58	1	1	1	2	1	2014-02-03	2	0	1	1	2	0	0	2	2014-02-19	30	2	1.9	1.3	2	2	2	.	.	2	1	0	3	2.6	0.9	2	0.5	1	2	1	1	46	1.9	2	.	1	.	4	2
2014-04-07	redacted	redacted	redacted	redacted	50	1	1	1	1	2	2014-03-05	1	15	1	1	2	3	0	4	2014-03-13	25	3	1.8	1.6	1	1	1	3	2.4	2	3	0	4	2.5	1.2	2	7	1	2	1	2	30	5.5	1	8.1	3	2.1	1	1
2014-10-14	redacted	redacted	redacted	redacted	57	1	1	1	1	2	2014-10-02	2	0	2	1	2	0	0	2	2014-09-30	14	3	2.7	1.8	2	2	2	.	.	N/A	N/A	N/A	N/A	N/A	N/A	2	5	2	2	1	0	20	.	2	.	.	.	4	2
2014-10-24	redacted	redacted	redacted	redacted	44	1	1	2	1	2	2014-09-11	2	0	N/A	1	2	0	0	2	2014-09-25	29	2	2.9	2.5	2	2	2	.	.	2	0	0	2	3	1.8	2	8	2	2	1	0	34	.	2	.	0	.	4	2
2014-11-03	redacted	redacted	redacted	redacted	49	1	1	1	2	1	2014-11-03	2	0	1	1	0	2	0	4	2014-10-17	17	3	0.5	0.5	1	1	2	4.1	2.9	1	2	0	4	1	0.5	2	3	1	2	1	1	21	3.5	1	1	2	1	1	1
2014-11-03	redacted	redacted	redacted	redacted	51	1	1	1	1	1	2014-11-03	2	0	N/A	1	1	2	0	4	2014-10-10	24	3	2	1	1	1	1	3.4	2.3	1	2	0	4	1.7	1.2	2	2.2	2	2	1	1	45	5	1	4	3	3	.	N/A
[truncated: 20 more columns]
